# Supplementary material for: Peripheral vaccination-induced brain-resident memory CD8+ T cells durably protect mice against intracranial malignancy
Source: J Clin Invest. 2026 Apr 15;136(8):e197812. doi: 10.1172/JCI197812 (PMC13078870; doi:10.1172/JCI197812)
Supplement: Supporting data values [file jci-136-197812-s010.xlsx]

## Sheet: Fig 1C
1C - OT-I % +/- a-Thy1.1 Ab
			Isotype		a-Thy1.1
			Pre-Ab	Post-Ab	Pre-Ab	Post-Ab
			89.2	86.4	86.9	0
			78.8	69.1	87.2	0.65
			83.6	70.1	74.5	0
			77.3	73.9	80.3	0
			83	76.4	82.4	0
			73.9	71.9	89.6	0
			87.4	78.2	82.6	0
			84.8	84.8	71.1	0
			86.7	69.1	85	0
			80.7	85.6	76.9	0.24
			76.8	78.5	85	0.44
			73.1	77.7	82	0
			79.1	83.1	70	0.68
			76.7	83

## Sheet: Fig 1D
1D - P14 % +/- a-Thy1.1 Ab
			Isotype		a-Thy1.1
			Pre-Ab	Post-Ab	Pre-Ab	Post-Ab
			27.8	27.5	30.9	0
			22.6	20.5	27.5	0
			28.7	33.7	24.7	0
			30	26.4	38.4	0
			47.6	43.2	26.6	0
			40.2	30.6	28.9	0
			21.1	21	45.3	0
			34.2	22.5	36.5	0
			23.4	18.7	21.3	0
			27.5	23.8	33.3	0
			28.9	17.3	21.4	0
					29.1	0

## Sheet: Fig 1E
1E - B16-OVA Survival
				Time (Days)	(OT-I) DC-rLM-OVA + Isotype	(OT-I) DC-rLM-OVA + a-Thy1.1	(P14) DC-rLM-GP33 + Isotype	(P14) DC-rLM-GP33 + a-Thy1.1	Naïve
			(OT-I) DC-rLM-OVA + Isotype 1	52	1
			(OT-I) DC-rLM-OVA + Isotype 2	100	0
			(OT-I) DC-rLM-OVA + Isotype 3	47	1
			(OT-I) DC-rLM-OVA + Isotype 4	100	0
			(OT-I) DC-rLM-OVA + Isotype 5	100	0
			(OT-I) DC-rLM-OVA + Isotype 6	100	0
			(OT-I) DC-rLM-OVA + Isotype 7	100	0
			(OT-I) DC-rLM-OVA + Isotype 8	100	0
			(OT-I) DC-rLM-OVA + Isotype 9	100	0
			(OT-I) DC-rLM-OVA + Isotype 10	100	0
			(OT-I) DC-rLM-OVA + Isotype 11	100	0
			(OT-I) DC-rLM-OVA + a-Thy1.1 1	100		0
			(OT-I) DC-rLM-OVA + a-Thy1.1 2	100		0
			(OT-I) DC-rLM-OVA + a-Thy1.1 3	100		0
			(OT-I) DC-rLM-OVA + a-Thy1.1 4	75		1
			(OT-I) DC-rLM-OVA + a-Thy1.1 5	100		0
			(OT-I) DC-rLM-OVA + a-Thy1.1 6	100		0
			(OT-I) DC-rLM-OVA + a-Thy1.1 7	100		0
			(OT-I) DC-rLM-OVA + a-Thy1.1 8	100		0
			(OT-I) DC-rLM-OVA + a-Thy1.1 9	69		1
			(OT-I) DC-rLM-OVA + a-Thy1.1 10	100		0
			(OT-I) DC-rLM-OVA + a-Thy1.1 11	60		1
			(OT-I) DC-rLM-OVA + a-Thy1.1 12	100		0
			(OT-I) DC-rLM-OVA + a-Thy1.1 13	100		0
			(OT-I) DC-rLM-OVA + a-Thy1.1 14	100		0
			(OT-I) DC-rLM-OVA + a-Thy1.1 15	100		0
			(OT-I) DC-rLM-OVA + a-Thy1.1 16	100		0
			(P14) DC-rLM-GP33 + Isotype 1	19			1
			(P14) DC-rLM-GP33 + Isotype 2	23			1
			(P14) DC-rLM-GP33 + Isotype 3	20			1
			(P14) DC-rLM-GP33 + Isotype 4	23			1
			(P14) DC-rLM-GP33 + Isotype 5	21			1
			(P14) DC-rLM-GP33 + a-Thy1.1 1	21				1
			(P14) DC-rLM-GP33 + a-Thy1.1 2	20				1
			(P14) DC-rLM-GP33 + a-Thy1.1 3	20				1
			(P14) DC-rLM-GP33 + a-Thy1.1 4	21				1
			(P14) DC-rLM-GP33 + a-Thy1.1 5	19				1
			(P14) DC-rLM-GP33 + a-Thy1.1 6	17				1
			(P14) DC-rLM-GP33 + a-Thy1.1 7	20				1
			(P14) DC-rLM-GP33 + a-Thy1.1 8	18				1
			Naïve 1	18					1
			Naïve 2	19					1
			Naïve 3	19					1
			Naïve 4	19					1
			Naïve 5	19					1
			Naïve 6	21					1
			Naïve 7	20					1
			Naïve 8	25					1
			Naïve 9	22					1
			Naïve 10	100					0

## Sheet: Fig 1F
1F - B16-GP33 Survival
				Time (Days)	(OT-I) DC-rLM-OVA + Isotype	(OT-I) DC-rLM-OVA + a-Thy1.1	(P14) DC-rLM-GP33 + Isotype	(P14) DC-rLM-GP33 + a-Thy1.1	Naïve
			(OT-I) DC-rLM-OVA + Isotype 1	24	1
			(OT-I) DC-rLM-OVA + Isotype 2	21	1
			(OT-I) DC-rLM-OVA + Isotype 3	21	1
			(OT-I) DC-rLM-OVA + Isotype 4	21	1
			(OT-I) DC-rLM-OVA + Isotype 5	17	1
			(OT-I) DC-rLM-OVA + Isotype 6	17	1
			(OT-I) DC-rLM-OVA + Isotype 7	63	1
			(OT-I) DC-rLM-OVA + a-Thy1.1 1	28		1
			(OT-I) DC-rLM-OVA + a-Thy1.1 2	20		1
			(OT-I) DC-rLM-OVA + a-Thy1.1 3	20		1
			(OT-I) DC-rLM-OVA + a-Thy1.1 4	17		1
			(OT-I) DC-rLM-OVA + a-Thy1.1 5	19		1
			(OT-I) DC-rLM-OVA + a-Thy1.1 6	17		1
			(OT-I) DC-rLM-OVA + a-Thy1.1 7	22		1
			(P14) DC-rLM-GP33 + Isotype 1	100			0
			(P14) DC-rLM-GP33 + Isotype 2	100			0
			(P14) DC-rLM-GP33 + Isotype 3	100			0
			(P14) DC-rLM-GP33 + Isotype 4	100			0
			(P14) DC-rLM-GP33 + Isotype 5	100			0
			(P14) DC-rLM-GP33 + Isotype 6	100			0
			(P14) DC-rLM-GP33 + Isotype 7	100			0
			(P14) DC-rLM-GP33 + Isotype 8	100			0
			(P14) DC-rLM-GP33 + Isotype 9	100			0
			(P14) DC-rLM-GP33 + Isotype 10	100			0
			(P14) DC-rLM-GP33 + a-Thy1.1 1	40				1
			(P14) DC-rLM-GP33 + a-Thy1.1 2	100				0
			(P14) DC-rLM-GP33 + a-Thy1.1 3	33				1
			(P14) DC-rLM-GP33 + a-Thy1.1 4	100				0
			(P14) DC-rLM-GP33 + a-Thy1.1 5	100				0
			(P14) DC-rLM-GP33 + a-Thy1.1 6	100				0
			(P14) DC-rLM-GP33 + a-Thy1.1 7	100				0
			(P14) DC-rLM-GP33 + a-Thy1.1 8	100				0
			(P14) DC-rLM-GP33 + a-Thy1.1 9	100				0
			(P14) DC-rLM-GP33 + a-Thy1.1 10	100				0
			Naïve 1	19					1
			Naïve 2	20					1
			Naïve 3	16					1
			Naïve 4	100					0
			Naïve 5	17					1
			Naïve 6	21					1
			Naïve 7	20					1
			Naïve 8	18					1
			Naïve 9	18					1
			Naïve 10	18					1

## Sheet: Fig 1H
1H - Ag-Exp % +/- a-GR-1 Ab
			Isotype		a-GR-1
			Pre-Ab	Post-Ab	Pre-Ab	Post-Ab
			16.3	15.2	14.4	1.76
			15.5	15	13.2	4.37
			17.2	16.4	16.9	4.18
			13.1	12.2	13.2	5.29
			10.2	10.2	23.3	4.13
			9.19	11.1	11.1	5
			10.8	10.7	9.39	2.7
			9.3	8.87
			10.3	11.1

## Sheet: Fig 1I
1I - B16 Survival
				Time (Days)	DC-rLM-TRP2 + Isotype	DC-rLM-TRP2 + a-GR-1	Naïve
			DC-rLM-TRP2 + Isotype 1	100	0
			DC-rLM-TRP2 + Isotype 2	100	0
			DC-rLM-TRP2 + Isotype 3	100	0
			DC-rLM-TRP2 + Isotype 4	100	0
			DC-rLM-TRP2 + Isotype 5	100	0
			DC-rLM-TRP2 + Isotype 6	28	1
			DC-rLM-TRP2 + Isotype 7	100	0
			DC-rLM-TRP2 + Isotype 8	100	0
			DC-rLM-TRP2 + Isotype 9	100	0
			DC-rLM-TRP2 + Isotype 10	17	1
			DC-rLM-TRP2 + Isotype 11	21	1
			DC-rLM-TRP2 + Isotype 12	19	1
			DC-rLM-TRP2 + a-GR-1 1	100		0
			DC-rLM-TRP2 + a-GR-1 2	100		0
			DC-rLM-TRP2 + a-GR-1 3	100		0
			DC-rLM-TRP2 + a-GR-1 4	100		0
			DC-rLM-TRP2 + a-GR-1 5	100		0
			DC-rLM-TRP2 + a-GR-1 6	100		0
			DC-rLM-TRP2 + a-GR-1 7	100		0
			DC-rLM-TRP2 + a-GR-1 8	19		1
			DC-rLM-TRP2 + a-GR-1 9	19		1
			DC-rLM-TRP2 + a-GR-1 10	19		1
			Naïve 1	19			1
			Naïve 2	22			1
			Naïve 3	100			0
			Naïve 4	20			1
			Naïve 5	20			1
			Naïve 6	21			1
			Naïve 7	23			1
			Naïve 8	22			1
			Naïve 9	17			1
			Naïve 10	20			1
			Naïve 11	20			1
			Naïve 12	19			1

## Sheet: Fig 2C
2C - OT-I % across tissues
			Blood				Spleen				cDLN				IV- Brain
			No tumor	B16 Survivor			No tumor	B16 Survivor			No tumor	B16 Survivor			No tumor	B16 Survivor
				Isotype	a-Thy1.1			Isotype	a-Thy1.1			Isotype	a-Thy1.1			Isotype	a-Thy1.1
			42.7	69.5	0		28.1	70.8	2.25		40.5	66.8	0		71.3	71.5	26.6
			31	46.9	0.08		21.5	21.5	2.49		36.6	45.6	0.065		66.6	84.7	30.5
			16.1	67.7	0.11		12.3	56.1	0.063		21.3	30.4	0.18		53.6	77.1	23.2
			44.2	53.4	4.84		34	47.7	5.05		40.1	26	3.18		78.2	62	47.6
			55.1	45.8	1.05		30.2	50.4	0.31		18.6	32.8	0.5		65.6	66.6	35.1
			66.9	18.9	0		43.3	17.7	0		24.2	3.8	0.18		59.5	62.5	35.8
			26.5		0.26		23.4		0.33		11.7		0.15		64.9		29
					0				0.012				0.049				5.38
					0				0.25				0.3				42.8
					0				0.039				0				16.1
					0				0				0.068				18

## Sheet: Fig 2D
2D - OT-I # in IV- Brain
			IV- Brain
			No tumor	B16 Survivor
				Isotype	a-Thy1.1
			4485.97	6409.55	2446.93
			4934.23	14240.9	1842.11
			3152.05	7408.19	1412.61
			3245.25	6671.79	3367.77
			3548.98	20510.6	1379.03
			2801.48	7352.25	4088.2
			3248.63		2060.12
					2933.89
					2314.17
					452.274
					2166.56
					651.301
					1018.63

## Sheet: Fig 2F
2F - OT-I %marker+ across tissues
				CD69						CD49a						CXCR6						PD-1						CD62L
				Isotype				a-Thy1.1		Isotype				a-Thy1.1		Isotype				a-Thy1.1		Isotype				a-Thy1.1		Isotype				a-Thy1.1
				Blood	Spleen	cDLN	IV- Brain	IV- Brain		Blood	Spleen	cDLN	IV- Brain	IV- Brain		Blood	Spleen	cDLN	IV- Brain	IV- Brain		Blood	Spleen	cDLN	IV- Brain	IV- Brain		Blood	Spleen	cDLN	IV- Brain	IV- Brain
				0.79	2.09	6.83	76.7	82		6.68	7.4	32.5	96.6	97.3		11.3	7.61	8.81	64.3	67.6		1.59	1.36	2.64	28.3	62.2		34.8	33	77.3	4.22	0.9
				0.4	1.63	6.87	81.7	84.8		7.23	5.43	23.7	98	98.5		14.5	8.15	11.8	76.5	79.1		1.61	1.13	2.05	47.9	54.4		39.4	31.1	79.2	2.69	0.76
				1.52	2	5.86	88.5	76.7		7.58	6.92	21.1	83.2	97.7		17.2	9.2	8.33	62.8	86		2.53	1.28	2.46	80.3	55.8		51.5	37.2	78.9	23.3	2.33
				0.55	1.94	9.97	76.5	87.8		1.64	1.45	23.7	94.6	95.4		4.37	6.05	20.6	68.2	61.1		3.28	1.21	3.74	68.2	37.4		22.4	16.2	79.1	3.59	3.82
								86.4						97.7						58.5						55.1						0.57
								91.7						97						77.4						43.6						0.75

## Sheet: Fig 2G
2G - %CD103+ among OT-I
				IV- Brain
				No tumor	B16 Survivor
					Isotype	a-Thy1.1
				8.96	15.3	36.9
				8.59	29.1	38.8
				12.6	21.9	23.3
				15.8	45.5	16
				17.5	21.4	36.4
				22.8	39.8	21.1
				17		38.4
						15.2

[truncated: 66 more sheets: Fig 2H, Fig 3B, Fig 3C, Fig 3D, Fig 3E, Fig 3F, Fig 3G, Fig 3H, Fig 4B, Fig 4C, Fig 4D, Fig 4E, Fig 4F, Fig 4G, Fig 4H, Fig 4I, Fig 4J, Fig 4K, Fig 4M, Fig 4N …]
